# Supplementary material for: Psychometric Properties of a 17-Item German Language Short Form of the Speech, Spatial, and Qualities of Hearing Scale and Their Correlation to Audiometry in 97 Individuals with Unilateral Menière’s Disease from a Prospective Multicenter Registry
Source: J Clin Med. 2025 Jul 13;14(14):4953. doi: 10.3390/jcm14144953 (PMC12294874; doi:10.3390/jcm14144953)
Supplement: Supplementary file 1 [file jcm-14-04953-s001.zip]

Archive with 2 entries (2 files):
- 250712 Supplementary Table S1.pdf
- 250712 Supplementary Table S2.pdf
